# Supplementary material for: The Size and Localization of Ribeye and GluR2 in the Auditory Inner Hair Cell Synapse of C57BL/6 Mice Are Affected by Short-Pulse Corticosterone in a Sex-Dependent Manner
Source: Brain Sci. 2025 Apr 24;15(5):441. doi: 10.3390/brainsci15050441 (PMC12110336; doi:10.3390/brainsci15050441)
Supplement: Supplementary file 1 [file brainsci-15-00441-s001.zip]

Archive with 1 entries (1 files):
- brainsci-3579746-supplementary.pdf
